# Supplementary material for: Multiple Regression Analysis Reveals MicroRNA Regulatory Networks in Oryza sativa under Drought Stress
Source: Int J Genomics. 2018 Oct 4;2018:9395261. doi: 10.1155/2018/9395261 (PMC6196795; doi:10.1155/2018/9395261)
Supplement: Supplementary 3 — Table S3: differentially expressed miRNAs under drought stress. [file 9395261.f3.xlsx]

## Sheet: Table S1
Table S3. Differentially expressed miRNAs under drought stress
MiRNA family	miRNA	logFC	adj.P.Val
MIR1428	osa-miR1428a-5p	-2.01	0.0163347
MIR169	osa-miR1430	-2.32	0.00523261
MIR156	osa-miR156b-3p	-1.62	0.0119451
	osa-miR156c-3p	-2.12	0.0116206
	osa-miR156f-3p	-2.13	0.00886217
	osa-miR156h-3p	-2.13	0.00797945
	osa-miR156l-5p	-4.22	0.00159566
MIR159	osa-miR159a.2	-1.05	0.0120154
MIR160	osa-miR160a-3p	-1.45	0.0319622
MIR162	osa-miR162b	-2.15	0.00691832
MIR164	osa-miR164a	-1.48	0.0286704
	osa-miR164c	-2.21	0.030082
	osa-miR164e	-1.48	0.0294995
MIR166	osa-miR166e-3p	-1.84	0.0170302
	osa-miR166k-3p	-1.44	0.031202
MIR167	osa-miR167a-3p	-1.19	0.0408304
	osa-miR167d-3p	-1.46	0.0312177
	osa-miR167d-3p	-1.14	0.0454785
	osa-miR167e-3p	-1.46	0.0317531
MIR168	osa-miR168b	-1.41	0.03286
MIR169	osa-miR169d	-1.81	0.0199585
	osa-miR169f.2	1.66	0.0215921
	osa-miR169i-3p	-1.15	0.0448544
	osa-miR169i-5p.2	-1.15	0.0449633
	osa-miR169p	-1.15	0.0451459
	osa-miR169q	-1.18	0.0410904
MIR171	osa-miR171c-5p	-2.75	0.00451265
	osa-miR171d-5p	-2.11	0.0132354
	osa-miR171e-5p	-2.03	0.0152548
	osa-miR171f-5p	-1.25	0.0390907
MIR172	osa-miR172d-5p	-1.43	0.0394954
MIR1846	osa-miR1846a-5p	2.47	0.0052815
	osa-miR1846c-3p	2.47	0.0053861
	osa-miR1846d-5p	-1.27	0.0382008
	osa-miR1846e	1.43	0.0319788
MIR1850	osa-miR1850.1	-1.77	0.0194656
	osa-miR1850.2	-2.05	0.0150001
MIR1861	osa-miR1861a	-1.19	0.0409115
MIR2275	osa-miR2275a	1.12	0.0465144
MIR2863	osa-miR2863c	1.22	0.039975
MIR2871	osa-miR2871a-3p	-1.33	0.0346556
MIR2876	osa-miR2876-3p	-1.33	0.0351966
MIR159	osa-miR319a-3p	-1.01	0.0331375
MIR393	osa-miR393a-3p	-1.15	0.045168
MIR395	osa-miR395a	-0.94	0.0341134
	osa-miR395f	-1.36	0.0343167
MIR396	osa-miR396a-3p	-2.11	0.0131203
	osa-miR396c-5p	-1.51	0.0267891
	osa-miR396e-3p	-2.09	0.01338
	osa-miR396g	-1.52	0.0271432
MIR3979	osa-miR3979-3p	-2.23	0.00600797
	osa-miR3979-5p	-2.15	0.00662347
MIR397	osa-miR397b	-1.35	0.0344876
MIR408	osa-miR408-3p	-1.12	0.0479179
MIR444	osa-miR444a-5p	-1.31	0.0361474
	osa-miR444a-3p.2	-1.26	0.0383974
	osa-miR444b.1	-0.69	0.0386573
	osa-miR444b.2	-1.58	0.0249023
	osa-miR444d.3	-1.1	0.0480629
	osa-miR444f	-1.23	0.0396802
MIR5144	osa-miR5144-3p	-1.28	0.0372792
	osa-miR5144-5p	-1.62	0.0237268
MIR5151	osa-miR5151	-1.6	0.0246605
MIR5161	osa-miR5161	-1.96	0.0163873
MIR528	osa-miR528-3p	1.07	0.0491084
MIR529	osa-miR529a	-1.58	0.0159175
	osa-miR529b	-1.72	0.0196899
MIR535	osa-miR530-3p	-1.93	0.0166104
	osa-miR530-5p	-1.3	0.0362698
MIR5512	osa-miR5512a	-1.44	0.0318153
MIR5516	osa-miR5516a	-1.43	0.0328202
MIR5788	osa-miR5788	-1.84	0.019413
MIR5821	osa-miR5821	-1.15	0.0437117
MIR5825	osa-miR5825	1.3	0.0364032
MIR6248	osa-miR6248	-4.01	0.00203077
MIR812	osa-miR812q	2.01	0.0407781
